# Supplementary material for: The Potential Impact of Inducing a Restriction in Reimbursement Criteria on Vitamin D Supplementation in Osteoporotic Patients with or without Fractures
Source: Nutrients. 2022 Apr 29;14(9):1877. doi: 10.3390/nu14091877 (PMC9105449; doi:10.3390/nu14091877)
Supplement: Supplementary file 1 [file nutrients-14-01877-s001.zip]

Archive with 1 entries (1 files):
- nutrients-1703015-supplementary.pdf
